# Supplementary material for: Enhanced and Sustainable Removal of Indoor Formaldehyde by Naturally Porous Bamboo Activated Carbon Supported with MnOx: Synergistic Effect of Adsorption and Oxidation
Source: Molecules. 2024 Jan 31;29(3):663. doi: 10.3390/molecules29030663 (PMC10856013; doi:10.3390/molecules29030663)
Supplement: Supplementary file 1 [file molecules-29-00663-s001.zip]

Archive with 1 entries (1 files):
- molecules-2831995-supplementary.pdf
